# Supplementary material for: Errors in mutagenesis and the benefit of cell-to-cell signalling in the evolution of stress-induced mutagenesis
Source: R Soc Open Sci. 2017 Nov 1;4(11):170529. doi: 10.1098/rsos.170529 (PMC5717628; doi:10.1098/rsos.170529)
Supplement: Model Code [file rsos170529supp2.zip]

Archive with 1 entries (1 files):
- rsos170529supp2.ipynb
