# Supplementary material for: Errors in mutagenesis and the benefit of cell-to-cell signalling in the evolution of stress-induced mutagenesis
Source: R Soc Open Sci. 2017 Nov 1;4(11):170529. doi: 10.1098/rsos.170529 (PMC5717628; doi:10.1098/rsos.170529)
Supplement: Model Code [file rsos170529supp2.zip › rsos170529supp2.ipynb]

# %% [code]
%pylab inline
import random
from numpy import *
from scipy import *
import scipy.ndimage
import matplotlib.pyplot as plt
from scipy.stats import poisson
from scipy.linalg import eigvals
import pylab
import matplotlib.pyplot as plt
from mpl_toolkits.mplot3d import Axes3D
import seaborn as sns
sns.set_style("ticks")
sns.set_context("notebook", font_scale=1.5)

# %% [code]
#on selection param s, returns a tuple of fit allele selection sf=1, non-fit allele selection snf=s,
#increase in mutation rate in fit allele tf=1
def environment (s): 
    sf = 0 #selection on the fit allele
    snf = s #selection on the fit allele
    tf = 1 #mutation increased rate in fit allele
    return (sf, snf, tf)

# %% [code]
#calculate fit-allele frequency p of the next generation, and population mean fitness w.
#u - mutation rate, sp - selection coefficient for fit allele, 
#sq - selection coefficient for unfit allele,p - frequency of fit allele, tp - mutation fold increase for fit allele, 
#tq - mutation fold increase for unfit allele, F - error rate, b- fraction of beneficial mutations ,
#d- fraction of deleterious mutations, k- fraction of lethal mutations
def doround (u, sp, sq, p, tp,tq, F, b, d, k): 
    W = (1-F)*((1-tp*u*k)*(1-sp) * p + (1-tq*u*k)*(1-sq) * (1-p))+F*((1-tq*u*k)*(1-sp) * p + (1-tp*u*k)*(1-sq) * (1-p)) #population mean fitness
    qtag = (1-F) * ((1-tq*u*k) * (1-tq*u*b) * (1-p) * (1-sq) / W + (1-tp*k*u)*(1-sp) * p * tp * d * u/W) #q next generation with no noise on tp and tq
    qnoise = F* ((1-tp*u*k) * (1-tp*u*b) * (1-p) * (1-sq) / W + (1-tq*k*u)*(1-sp) * p * tq * d * u/W) #q next generation with noise on tp and tq
    ptag = (1-F) * ((1-tp*u*k) *(1-tp*u*d) * p * (1-sp) / W + (1-tq*k*u)*(1-sq) * (1-p) * tq * b * u/W) #p next generation with no noise on tp and tq
    pnoise = F* ((1-tq*u*k) * (1-tq*u*d) * p * (1-sp) / W + (1-tp*k*u)*(1-sq) * (1-p) * tp * b * u/W)#p next generation with noise on tp and tq
    ptot = (ptag + pnoise) # p next generation total
    return (ptot, W)

# %% [code]
#calculate the  mutation fold increase for qSIM by a linear correlation between population mean fitness and the increase in mutation rate
# get W -population mean fitness, tau-  mutation fold increase induced by mutator, s selection coefficient, u-mutation rate, k- fraction of lethal mutations 
def linear (W, tau, s, u, k): 
    m = (tau-1)/((1-tau*k*u)*(1-s)-(1-u*k)) #find the slope
    b = 1 - (tau-1)*(1-u*k)/((1-tau*k*u)*(1-s)-(1-u*k))# find the y-intercept
    t = m*W + b
    return (t)

# %% [code]
#calculate population mean fitness in competitions, get u-mutation rate, sp selection coefficient for fit allele, sq selection coefficient for unfit allele,
#p1 - frequency of fit allele strategy 1, q1 - frequency of fit unallele strategy 1,p2 - frequency of fit allele strategy 2
#q2 - frequency of unfit allele strategy 2, t1 - mutation fold increase for strategy1, t2 - mutation fold increase for strategy 2 
#F - error rate, k- fraction of lethal mutations
def MF (u, sp, sq, p1, q1, p2, q2, t1, t2, F, k):
    W = (1-F)*((1-u*k)*((1-sp) * p1+ (1-sp) * p2 ) +(1-t1*u*k)*(1-sq) * q1 + (1-t2*u*k)*(1-sq) * q2) +F*((1-u*k)*((1-sq) * q1 + (1-sq) * q2) + (1-t1*u*k)*(1-sp) * p1 +  (1-t2*u*k)*(1-sp) * p2)  #pop mean fitness
    return (W)  

# %% [code]
# calculate p and of next generation for competitions- u-mutation rate, sp selection coefficient for fit allele, 
#sq selection coefficient for unfit allele,p - frequency of fit allele, tp - mutation fold increase for fit allele, 
#tq - mutation fold increase for unfit allele, F - error rate, b- fraction of beneficial mutations ,
#d- fraction of deleterious mutations, k- fraction of lethal mutations, W population mean fitness
def  allelefreq (u, sp, sq, p, q, tp,tq, F, b, d, k, W): 
    qtag = (1-F) * ((1-tq*u*k) * (1-tq*u*b) * q * (1-sq) / W + (1-tp*k*u)*(1-sp) * p * tp * d * u/W) #q next generation with no noise on tp and tq
    qnoise = F* ((1-tp*u*k) * (1-tp*u*b) * q * (1-sq) / W + (1-tq*k*u)*(1-sp) * p * tq * d * u/W) #q next generation with noise on tp and tq
    ptag = (1-F) * ((1-tp*u*k) *(1-tp*u*d) * p * (1-sp) / W + (1-tq*k*u)*(1-sq) * q * tq * b * u/W) #p next generation with no noise on tp and tq
    pnoise = F* ((1-tq*u*k) * (1-tq*u*d) * p * (1-sp) / W + (1-tp*k*u)*(1-sq) * q * tp * b * u/W)#p next generation with noise on tp and tq
    ptot = (ptag + pnoise) # p next generation total
    qtot = (qtag + qnoise)# q next generation total
    return (ptot, qtot)

# %% [markdown]
# figure 2

# %% [code]
u = 0.0004 #mutation rate
s = 0.03 #selection
rounds = 800 # number of generations
k = 0.3 # fraction of lethal mutations
b = 0.1 #b- fraction of beneficial mutations 
d = 0.1 #d- fraction of deleterious mutations
p0 = 0.00001# frequency of major allele
set_printoptions(precision=4)

# %% [code]
# showing adaptation process for NM, SIM, SIM 
(wsim4,wnm4, wssim4) = ([],[],[]) #mean fitness of SIM, NM, qSIM
(tq1) = ([]) #increase in mutation rate of SIM

psim = pnm = pssim = p0 # frequency of major allele
(sp, sq, tp) = environment(s) #returns the environment conditions: selection on the fit allele, selection on the non fit allele, mutation rate increase in the fit variants
t1 = 50   #increase in mutation rate tau
F2 = 0.3 #errors in mutator regulation rate

Wssim = (1-F2)*((1-u*k)*(1-sp)*pssim +(1-u*k*t1) *(1-sq)*(1-pssim))+F2*((1-u*k*t1)*(1-sq)*pssim + (1-u*k)*(1-sp)*(1-pssim))
for i in range (0, 2): #first rounds to set tau qSIM as it is a function of population mean fitness
    tq2 = linear (Wssim, t1, s, u, k)  #calculate tau in qSIM
    (psim, Wsim) = doround(u, sp, sq, psim, tp,t1, F2, b, d, k) #calculate p and population mean fitness next generation for SIM
    (pnm, Wnm)= doround(u, sp, sq, pnm, 1, 1, F2, b, d, k) #calculate p and population mean fitness next generation for NM
    (pssim, Wssim) = doround(u, sp, sq, pssim, tp,tq2, F2, b, d, k)#calculate p and population mean fitness next generation for qSIM

for i in range (0, rounds):
    tq2 = linear (Wssim, t1, s, u, k)#calculate tau in qSIM
    (psim, Wsim) = doround(u, sp, sq, psim, tp,t1, F2, b, d, k)#calculate p and population mean fitness next generation for SIM
    (pnm, Wnm)= doround(u, sp, sq, pnm, 1, 1, F2, b, d, k)#calculate p and population mean fitness next generation for NM
    (pssim, Wssim) = doround(u, sp, sq, pssim, tp,tq2, F2, b, d, k)#calculate p and population mean fitness next generation for qSIM

    wsim4.append(Wsim) #collect the mean fitness in all generation of SIM
    wnm4.append(Wnm) #collect the mean fitness in all generation of NM
    wssim4.append(Wssim)#collect the mean fitness in all generation of qSIM
    tq1.append(tq2)#collect tau in all generation of qSIM
   

# %% [code]
figure(num=None, figsize=(15,10), dpi=80, facecolor='w', edgecolor='k')
matplotlib.rcParams.update({'font.size':30})

pylab.plot(wnm4, '-k',label  = 'NM',  lw=3) #NM
pylab.plot(wssim4, '-.r',dashes=[2, 6, 2,6], label  = '$quorum-sensing$ stress-induced mutagenesis ',  lw=3)#qSIM
pylab.plot(wsim4, '-g',dashes=[2, 6, 2,6],label  = 'stress-induced mutagenesis ',  lw=3)#SIM

matplotlib.rc('xtick', labelsize=32) 
matplotlib.rc('ytick', labelsize=32) 

plt.ylim(0.95,1)


pylab.xlabel('Generations',fontsize=32)
pylab.ylabel('Population mean fitness',fontsize=32)
pylab.legend(loc='lower right',fontsize=32)

plt.show

# %% [code]
#The inset in figure 2 showing the increase in τqSIM during the adaptation process with τ = 50 
matplotlib.rcParams.update({'font.size': 30, 'font.family': 'STIXGeneral', 'mathtext.fontset': 'stix'})
fig, ax1 = plt.subplots(figsize=(12,6))

ax1.plot(tq1, 'r-', dashes=[10, 4, 10,4], lw=3)  
ax1.set_ylabel('Increase in mutation rate', fontsize = 40) 
ax1.set_xlabel('Generations', fontsize = 40)

plt.show

# %% [markdown]
# figure 3

# %% [code]
u = 0.0004 #mutation rate
s = 0.03 #selection
p0 = 0.000001 # frequency of major allele
rounds =800# number of generations
b = 0.1#b- fraction of beneficial mutations 
d = 0.1 #d- fraction of deleterious mutations
k = 0.3# fraction of lethal mutations
set_printoptions(precision=2)

# %% [code]
# (A) show the mean fitness in MSB with varying rates of regulation error, at tau=10 and tau=100

noises = arange(0,0.002,0.0002)#range of error rates


t = 10 #increase in mutations rate in SIM
(wcsim1,wsim1,wnm1,wcm1) = ([],[],[], [])

for noise in noises:
    (wcsim,wsim,wnm,wcm) = ([],[],[], [])
    pcsim = psim = pnm = pcm  = p0 # frequency of major allele
    (sp, sq, tp) = environment(s) #returns the environment conditions: selection on the fit allele, selection on the non fit allele, mutation rate increase in the fit variants
    Wcsim = (1-noise)*((1-u*k)*(1-sp)*pcsim + (1-u*k*t)*(1-sq)*(1-pcsim))+noise*((1-u*k*t)*(1-sq)*pcsim + (1-u*k)*(1-sp)*(1-pcsim)) #the mean fitness of qSIM before the starting point, to caculate tau qSIM
    for i in range (0, rounds): #number of generations to MSB
        tq = linear (Wcsim, t, s, u, k) # calculate tau qSIM
        (pcsim, Wcsim) = doround(u, sp, sq, pcsim, tp,tq, noise, b, d, k)#calculate p and population mean fitness next generation for qSIM
        (psim, Wsim) = doround(u, sp, sq, psim, tp,t, noise, b, d, k)#calculate p and population mean fitness next generation for SIM
        (pnm, Wnm)= doround(u, sp, sq, pnm, 1, 1, noise, b, d, k)#calculate p and population mean fitness next generation for NM
        wcsim.append(Wcsim)#collect the mean fitness in all generation of qSIM
        wsim.append(Wsim)#collect the mean fitness in all generation of SIM
        wnm.append(Wnm)#collect the mean fitness in all generation of NM
    # collect the mean fitness at MSB at each condition and each strategy
    wcsim1.append(wcsim[-1]) 
    wsim1.append(wsim[-1])
    wnm1.append(wnm[-1])

    
k1 = k
t1 = 100  #increase in mutations rate in SIM
(wcsim11,wsim11,wnm11,wcm11) = ([],[],[], [])

for noise in noises:
    (wcsim,wsim,wnm,wcm) = ([],[],[], [])
    pcsim = psim = pnm = pcm  = p0 # frequency of major allele
    (sp, sq, tp) = environment(s) #returns the environment conditions: selection on the fit allele, selection on the non fit allele, mutation rate increase in the fit variants
    Wcsim = (1-noise)*((1-u*k1)*(1-sp)*pcsim + (1-u*k1*t1)*(1-sq)*(1-pcsim))+noise*((1-u*k1*t1)*(1-sq)*pcsim + (1-u*k1)*(1-sp)*(1-pcsim))#the mean fitness of qSIM before the starting point, to caculate tau qSIM
    for i in range (0, rounds):#number of generation to MSB
        tq = linear (Wcsim, t1, s, u, k) # calculate tau qSIM
        (pcsim, Wcsim) = doround(u, sp, sq, pcsim, tp,tq, noise, b, d, k1)#calculate p and population mean fitness next generation for qSIM
        (psim, Wsim) = doround(u, sp, sq, psim, tp,t1, noise, b, d, k1)#calculate p and population mean fitness next generation for SIM
        (pnm, Wnm)= doround(u, sp, sq, pnm, 1, 1, noise, b, d, k1)#calculate p and population mean fitness next generation for NM
        wcsim.append(Wcsim)#collect the mean fitness in all generation of qSIM
        wsim.append(Wsim)#collect the mean fitness in all generation of SIM
        wnm.append(Wnm)#collect the mean fitness in all generation of NIM
    # collect the mean fitness at MSB at each condition and each strategy    
    wcsim11.append(wcsim[-1])
    wsim11.append(wsim[-1])
    wnm11.append(wnm[-1])

# %% [code]
fig,ax = plt.subplots(1, 1)

ax.plot(noises, wsim1, '-g',dashes=[10, 4, 10,4],label  = 'SIM tau=' +str(t),  lw=5) #print SIM tau = 10
ax.plot(noises, wcsim1, '-r',dashes=[10, 4, 10,4],label  = 'qSIM tau=' +str(t),  lw=5)#print qSIM tau = 10
ax.plot(noises, wsim11, '--g',dashes=[2, 6, 2,6],label  = 'SIM tau=' +str(t1),  lw=8)#print SIM tau = 100
ax.plot(noises, wcsim11, '--r',dashes=[2, 6, 2,6],label  = 'qSIM tau=' +str(t1),  lw=8)#print qSIM tau = 100
ax.plot(noises, wnm1, '-k',label  = 'NM ',  lw=3)#print NM 
ax.set_ylabel('Population mean fitness',fontsize=25)
ax.set_xlabel('Probability or regulation error',fontsize=25)
ax.legend(loc='lower left',fontsize = 20)

ax.set_xticks([0,0.0005,0.0010,0.0015])
ax.set_xticklabels(['0','0.0005','0.0010','0.0015'])
ax.set_yticks([0.999820,0.999825,0.999830,0.999835,0.999840,0.999845,0.999815])
ax.set_yticklabels(['0.999820','0.999825','0.999830','0.999835','0.999840','0.999845','0.999815'])
matplotlib.rc('xtick', labelsize=15) 
matplotlib.rc('ytick', labelsize=15)
sns.despine()

# %% [code]
# (B) calculate the fixation time  with varying rates of mutagenesis error, at tau=10 and tau=100

noises = arange(0,0.35,0.03)#range of error rates

t=10 #increase in mutations rate in SIM
(wcsim,wsim,wnm) = ([],[],[])

pcsim = psim = pnm =p0 # frequency of major allele
for F in noises:
    pcsim = psim = pnm =p0 # frequency of major allele
    Wcsim = (1-F)*((1-u*k)*(1-sp)*pcsim + (1-u*k*t)*(1-sq)*(1-pcsim))+F*((1-u*k*t)*(1-sq)*pcsim + (1-u*k)*(1-sp)*(1-pcsim))#the mean fitness of qSIM before the starting point, to caculate tau qSIM
  
    j=0.0 #count the number of generation to fixation for NM
    l=0.0 #count the number of generation to fixation for qSIM
    m=0.0 #count the number of generation to fixation for SIM
    
    while (pnm<0.9): #fixation for NM
        (pnm, Wnm)= doround(u, sp, sq, pnm, 1, 1, F, b, d, k)
        j=j+1
    wnm.append(j)  #collect fixation rates for NM 
    while (pcsim<0.9):#fixation for qSIM
        tq = linear (Wcsim, t, s, u, k) # calculate tau SIM
        (pcsim, Wcsim) = doround(u, sp, sq, pcsim, tp,tq, F, b, d, k)
        l=l+1
    wcsim.append(l) #collect fixation rates for qSIM 
    while (psim<0.9):#fixation for SIM
        (psim, Wsim) = doround(u, sp, sq, psim, tp,t, F, b, d, k)
        m=m+1
    wsim.append(m) #collect fixation rates for SIM 

 

t1 = 100 #increase in mutations rate in SIM
(wcsim2,wsim2,wnm2) = ([],[],[])

pcsim = psim = pnm =p0 # frequency of major allele

for F in noises:
    pcsim = psim = pnm =p0 # frequency of major allele
    Wcsim = (1-F)*((1-u*k)*(1-sp)*pcsim + (1-u*k*t1)*(1-sq)*(1-pcsim))+F*((1-u*k*t1)*(1-sq)*pcsim + (1-u*k)*(1-sp)*(1-pcsim))#the mean fitness of qSIM before the starting point, to caculate tau qSIM
  
    j=0.0 #count the number of generation to fixation for NM
    l=0.0 #count the number of generation to fixation for qSIM
    m=0.0 #count the number of generation to fixation for SIM
    
    while (pnm<0.9):#fixation for NM
        (pnm, Wnm)= doround(u, sp, sq, pnm, 1, 1, F, b, d, k)
        j=j+1
    wnm2.append(j) #collect fixation rates for NM 
    
    while (pcsim<0.9):#fixation for qSIM
        tq = linear (Wcsim, t1, s, u, k)
        (pcsim, Wcsim) = doround(u, sp, sq, pcsim, tp,tq, F, b, d, k)
        l=l+1
    wcsim2.append(l) #collect fixation rates for qSIM 
    
    while (psim<0.9):#fixation for SIMM
        (psim, Wsim) = doround(u, sp, sq, psim, tp,t1, F, b, d, k)
        m=m+1
    wsim2.append(m)  #collect fixation rates for SIM 


# %% [code]

fig,ax = plt.subplots(1, 1)

ax.plot(noises, wnm, '-k', lw=3) #print fixation rate NM
ax.plot(noises, wsim, '-g',dashes=[10, 4, 10,4],  lw=5) #print fixation rate SIM tau = 10
ax.plot(noises, wcsim, '-r',dashes=[10, 4, 10,4],  lw=5) #print fixation rate qSIM tau = 10
ax.plot(noises, wsim2, '--g',dashes=[2, 6, 2,6],  lw=5) #print fixation rate SIM tau = 100
ax.plot(noises, wcsim2, '--r',dashes=[2, 6, 2,6],  lw=5) #print fixation rate qSIM tau = 100

ax.set_ylabel('Expected adaptation time',fontsize=25)
ax.set_xlabel('Probability or regulation error',fontsize=25)

matplotlib.rc('xtick', labelsize=21) 
matplotlib.rc('ytick', labelsize=21)


sns.despine()

# %% [markdown]
# Figure 4

# %% [code]
u = 0.0004 #mutation rate
s = 0.03 #selection
rounds = 800
t=100
k = 0.3
b = 0.1
d = 0.1
F = 0.1
p0 = 0.00001
set_printoptions(precision=4)

# %% [code]
#competition SIM qSIM


time = [] #collect the number of environmental changes until one stategy wins for each chanege rate
times2 = [] #collect the number of environmental changes until one stategy wins for each chanege rate and error rate

noises = arange(0,0.3,0.003) # error rates range
generetions = arange(2000,50000,500) # environmental changes rates range


pssim = psim = p0# frequency of major allele
qssim = qsim =  1-pssim# frequency of minor allele
(sp, sq, tp) = environment(s) #returns the environment conditions: selection on the fit allele, selection on the non fit allele, mutation rate increase in the fit variants

Wssim = Wsim = (1-u*k)*psim+(1-t*u*k)*(1-s)*qsim  #mean fitness at starting point

#calculate W, p and q at MSB (800 generations) for each population alone
for i in range (0, rounds):
    tssim = linear (Wssim, t, s, u, k)
    (pssim, qssim)= allelefreq(u, sp, sq, pssim, qssim, 1, tssim, F, b, d, k,Wssim)
    Wssim = MF (u, sp, sq, pssim, qssim, 0, 0, tssim, 1, F, k)

for i in range (0, rounds):
    (psim, qsim)= allelefreq(u, sp, sq, psim, qsim, 1, t, F, b, d, k,Wsim)
    Wsim = MF (u, sp, sq, psim, qsim, 0, 0, t, 1, F, k)


###########
# mix the populations: take 0.5 of each population
W = 0.0
pssim = 0.5*pssim 
qssim  = 0.5*qssim 
psim = 0.5*psim 
qsim =1-pssim-qssim-psim 
W = (1-u*k)*(pssim+psim)+(1-u*k*t)*(1-s)*qsim+(1-u*k*tssim)*(1-s)*qssim #calculate mixed population mean fitness

for i in range (0, 100): #calculate W, p and q for each population at starting point, 100 genertions after mixing
    tssim = linear (W, t, s, u, k) #caculate tau for qSIM
    (pssim, qssim)= allelefreq(u, sp, sq, pssim, qssim, 1, tssim, F, b, d, k,W) # calculate p and q for qSIM
    (psim, qsim)= allelefreq(u, sp, sq, psim, qsim, 1, t, F, b, d, k,W)# calculate p and q for SIM
    W = MF (u, sp, sq, pssim, qssim, psim, qsim, tssim, t, F, k)#calculate population mean fitness

#set the starting conditions for all competitions as the following parameters    
psim1 = psim
qsim1 = qsim
pssim1 = pssim
qssim1 = qssim

#flags to follow simulation time
runcount=0
print 'Start time:', datetime.datetime.now().time()
print 'Number of simulations:', len(noises) * len(generetions)

for F in noises:#for all error rates in the range
    time = [] #collect the number of environmental changes until one stategy wins for each chanege rate
    for generation in generetions:   #for all environmental changes rates in the range
        j=0 #set the counter of environmental changes to 0
        (pssim,qssim) = (pssim1,qssim1) #set the starting conditions as defined in the beginning
        (psim,qsim) = (psim1,qsim1)
        
        runcount+=1 # tracks and prints the progress in simulation
        sys.stdout.write("\rProgress: %.3f%%" % ((float(runcount)/(len(noises) * len(generetions)))))  
        sys.stdout.flush()
        
        while (((pssim+qssim)<0.9) & ((psim+qsim)<0.9)): #until one strategy reaches 90% of population and wins
            (pssim,qssim) = (qssim,pssim) #environmental change that flips the minor and major alleles
            (psim,qsim) = (qsim,psim)
            for i in range (1, generation): #calculate the frequency of each allele for the number of generation to environmental change as defined by 'generation'
                tssim = linear (W, t, s, u, k) #calculate tau qSIM for each generation
                (pssim, qssim)= allelefreq(u, sp, sq, pssim, qssim, 1, tssim, F, b, d, k,W) #find alleles frequency for qSIM
                (psim, qsim)= allelefreq(u, sp, sq, psim, qsim, 1, t, F, b, d, k,W) #find alleles frequency for SIM
                W = MF (u, sp, sq, pssim, qssim, psim, qsim, tssim, t, F, k) #calculate population mean fitness
            j = j+1 #count the number of environmental changes 
            if j> 100: #in case that no strategy wins after 100 environmental changes the competition stops
                break
        if j > 100: #when no stategy wins the condition get the value of 0 in the array
            time.append(0)
        else: #collect the number of environmental changes it takes to one strategy take over the other
            if ((pssim+qssim)>(psim+qsim)): 
                time.append (j) #qSIM wins are sign by positive values 
            else :
                time.append (j*(-1)) #SIM wins are sign by negative values 
    times2.append(time) #collect the number of environmental changes until one stategy wins for each chanege rate and error rate

# %% [code]
#normalize the competition results so that higher absolute value (up to 100) means winning after smaller number of rounds. 0 is for no strategy winnig
SIMqSIM =[[10 for j in range(len(generetions))] for i in range(len(noises))] #the normalized array
for i in range(len(noises)):
    for j in range(len(generetions)):
        if (times2[i][j]>0):
            SIMqSIM[i][j] = 100 -  times2[i][j] 
        if (times2[i][j])<0:
            SIMqSIM[i][j] = -100 - times2[i][j]
        if (times2[i][j])==0:
            SIMqSIM[i][j] =  times2[i][j]

# %% [code]
#prints the SIM/qSIM competition array 
w7 = array(SIMqSIM)#create the array of all competitions results for printing

fig, (ax1) = subplots(1,figsize=(19, 19))

f = ax1.imshow(w7, origin=(0,0),cmap=matplotlib.cm.jet, aspect=1,vmin=-100, vmax=100)
cb = fig.colorbar(f, orientation='vertical')

ax1.set_title('qSIM vs. SIM', fontsize=20) #set title

dx = 10 #set x axes
xticks = list(arange(0,len(generetions),dx))
ax1.set_xticks(xticks)
ax1.set_xticklabels((generetions[0:len(generetions):dx]).tolist())
ax1.set_xlim((-0.,len(generetions)-0.5))

ax1.set_xlabel(r'environmental changes', fontsize=18)
plt.setp(ax1.get_xticklabels(), fontsize=14)

dy = 10  #set y axes
yticks = list(arange(0,len(noises),dy))
ax1.set_yticks(yticks)
ax1.set_yticklabels((noises[0:len(noises):dy]).tolist())
ax1.set_ylim((-0.,len(noises)-0.5))

ax1.set_ylabel('noise', fontsize=18)
plt.setp(ax1.get_yticklabels(), fontsize=14);

# %% [code]
#competition NM qSIM

time = [] #collect the number of environmental changes until one stategy wins for each chanege rate
times1 = [] #collect the number of environmental changes until one stategy wins for each chanege rate and error rate


noises = arange(0,0.3,0.003) # error rates range
generetions = arange(2000,50000,500) # environmental changes rates range


pnm = pssim = p0# frequency of major allele
qnm = qssim =  1-pnm# frequency of minor allele
(sp, sq, tp) = environment(s) #returns the environment conditions: selection on the fit allele, selection on the non fit allele, mutation rate increase in the fit variants

Wnm = (1-u*k)*(pnm+(1-s)*qnm)  #mean fitness at starting point
Wssim = (1-u*k)*pssim+(1-t*u*k)*(1-s)*qssim  #mean fitness at starting point

#calculate W, p and q at MSB (800 generations) for each population alone
for i in range (0, rounds):
    (pnm, qnm)= allelefreq(u, sp, sq, pnm, qnm, 1, 1, F, b, d, k,Wnm)
    Wnm = MF (u, sp, sq, pnm, qnm, 0, 0, 1, t, F, k)


for i in range (0, rounds):
    tssim = linear (Wssim, t, s, u, k)
    (pssim, qssim)= allelefreq(u, sp, sq, pssim, qssim, 1, tssim, F, b, d, k,Wssim)
    Wssim = MF (u, sp, sq, pssim, qssim, 0, 0, tssim, 1, F, k)

###########
# mix the populations: take 0.5 of each population

W = 0.0
pnm = 0.5*pnm 
qnm  = 0.5*qnm 
pssim = 0.5*pssim 
qssim =1-pnm-qnm - pssim 
W = (1-u*k)*(pnm+(1-s)*qnm+pssim)+(1-u*k*tssim)*(1-s)*qssim #calculate mixed population mean fitness

for i in range (0, 100):  #calculate W, p and q for each population at starting poit, 100 genertions after mixing
    tssim = linear (W, t, s, u, k) #caculate tau for qSIM
    (pnm, qnm)= allelefreq(u, sp, sq, pnm, qnm, 1, 1, F, b, d, k,W) # calcualte p and q for NM
    (pssim, qssim)= allelefreq(u, sp, sq, pssim, qssim, tp, tssim, F, b, d, k,W) # calcualte p and q for qSIM
    W = MF (u, sp, sq, pnm, qnm, pssim, qssim, 1, tssim, F, k) #calculate population mean fitness

#set the starting conditions for all compatiotions as the following parameters        
pnm1 = pnm
qnm1 = qnm
pssim1 = pssim
qssim1 = qssim

#flags to follow simulation time
runcount=0
print 'Start time:', datetime.datetime.now().time()
print 'Number of simulations:', len(noises) * len(generetions)

for F in noises: #for all error rates in the range
    time = [] #collect the number of environmental changes untill one stategy wins for each chanege rate
    for generation in generetions: #for all environmental changes rates in the range   
        j=0  #set the counter of environmental changes to 0
        (pnm,qnm) = (pnm1,qnm1) #set the starting conditions as defined in the beginning
        (pssim,qssim) = (pssim1,qssim1)
        
        runcount+=1  # fllows and prints the progress in simulation
        sys.stdout.write("\rProgress: %.3f%%" % ((float(runcount)/(len(noises) * len(generetions)))))
        sys.stdout.flush()
        
        while (((pnm+qnm)<0.9) & ((pssim+qssim)<0.9)):  #until one strategy reaches 90% of population and wins
            (pnm,qnm) = (qnm,pnm)  #environmental change that flips the minor and major alleles
            (pssim,qssim) = (qssim,pssim)
            for i in range (1, generation): #caculate the frequency of each allele for the number of generation to environmental change as defined by 'generation'               
                tssim = linear (W, t, s, u, k) #clcoulate tau qSIM for each generation
                (pnm, qnm)= allelefreq(u, sp, sq, pnm, qnm, 1, 1, F, b, d, k,W) #find alleles frequency for NM
                (pssim, qssim)= allelefreq(u, sp, sq, pssim, qssim, tp, tssim, F, b, d, k,W) #find alleles frequency for qSIM
                W = MF (u, sp, sq, pnm, qnm, pssim, qssim, 1, tssim, F, k) #calculate population mean fitness
            j = j+1 #count the number of environmental changes 
            if j> 100: #in case that no strategy wins after 100 environmental changes the competition stops
                break
        if j > 100: #when no stategy wins the condition get the value of 0 in the array
            time.append(0)
        else: #collect the number of environmental changes it takes to one stratgy take over the other
            if ((pnm+qnm)>(pssim+qssim)):
                time.append (j)  #NM wins are sign by positive values              
            else :
                time.append (j*(-1)) #qSIM wins are sign by negative values 
    times1.append(time)#collectthe number of environmental changes untill one stategy wins for each chanege rate and error rate

# %% [code]
#normalize the competition results so that higher absulut value (up to 100) means winnig after smaller number of rounds. 0 is for no strategy winnig
NMqSIM =[[10 for j in range(len(generetions))] for i in range(len(noises))] #the normalized array
for i in range(len(noises)):
    for j in range(len(generetions)):
        if (times1[i][j]>0):
            NMqSIM[i][j] = 100 -  times1[i][j] 
        if (times1[i][j])<0:
            NMqSIM[i][j] = -100 - times1[i][j]
        if (times1[i][j])==0:
            NMqSIM[i][j] =  times1[i][j]

# %% [code]
#prints the NM/qSIM competition array 
w7 = array(NMqSIM)#create the array of all competitions results for printing

fig, (ax1) = subplots(1,figsize=(19, 19))

f = ax1.imshow(w7, origin=(0,0),cmap=matplotlib.cm.jet, aspect=1,vmin=-100, vmax=100)
cb = fig.colorbar(f, orientation='vertical')


ax1.set_title('NM vs. qSIM', fontsize=20) #set title

dx = 10 #set x axes
xticks = list(arange(0,len(generetions),dx))
ax1.set_xticks(xticks)
ax1.set_xticklabels((generetions[0:len(generetions):dx]).tolist())
ax1.set_xlim((-0.,len(generetions)-0.5))

ax1.set_xlabel(r'environmental changes', fontsize=18)
plt.setp(ax1.get_xticklabels(), fontsize=14)

dy = 10 #set y axes
yticks = list(arange(0,len(noises),dy))
ax1.set_yticks(yticks)
ax1.set_yticklabels((noises[0:len(noises):dy]).tolist())
ax1.set_ylim((-0.,len(noises)-0.5))

ax1.set_ylabel('noise', fontsize=18)
plt.setp(ax1.get_yticklabels(), fontsize=14);

# %% [code]
#competition SIM NM


time = []
times = []

noises = arange(0,0.3,0.003) 
generetions = arange(2000,50000,500)

pnm = psim = p0# frequency of major allele
qnm = qsim =  1-pnm
(sp, sq, tp) = environment(s) #returns the environment conditions: selection on the fit allele, selection on the non fit allele, mutation rate increase in the fit variants

Wnm = (1-u*k)*(pnm+(1-s)*qnm)  #mean fitness at starting point
Wsim = (1-u*k)*psim+(1-t*u*k)*(1-s)*qsim  #mean fitness at starting point

#calculate W, p and q at MSB (800 generations) for each population alone
for i in range (0, rounds):
    (pnm, qnm)= allelefreq(u, sp, sq, pnm, qnm, 1, 1, F, b, d, k,Wnm)
    Wnm = MF (u, sp, sq, pnm, qnm, 0, 0, 1, t, F, k)


for i in range (0, rounds):
    (psim, qsim)= allelefreq(u, sp, sq, psim, qsim, 1, t, F, b, d, k,Wsim)
    Wsim = MF (u, sp, sq, psim, qsim, 0, 0, t, 1, F, k)


###########
# mix the populations: take 0.5 of each population

W = 0.0
pnm = 0.5*pnm 
qnm  = 0.5*qnm 
psim = 0.5*psim 
qsim =1-pnm-qnm-psim 
W = (1-u*k)*(pnm+(1-s)*qnm+psim)+(1-u*k*t)*(1-s)*qsim

for i in range (0, 100): #calculate W, p and q for each population at starting poit, 100 genertions after mixing
    (pnm, qnm)= allelefreq(u, sp, sq, pnm, qnm, 1, 1, F, b, d, k,W) # calculate p and q for NM
    (psim, qsim)= allelefreq(u, sp, sq, psim, qsim, tp, t, F, b, d, k,W) # calculate p and q for SIM
    W = MF (u, sp, sq, pnm, qnm, psim, qsim, 1, t, F, k) #calculate population mean fitness

#set the starting conditions for all compatiotions as the following parameters    
pnm1 = pnm
qnm1 = qnm
psim1 = psim
qsim1 = qsim

#flags to follow simulation time
runcount=0
print 'Start time:', datetime.datetime.now().time()
print 'Number of simulations:', len(noises) * len(generetions)

for F in noises: #for all error rates in the range
    time = [] #collect the number of environmental changes untill one stategy wins for each chanege rate
    for generation in generetions:    #for all environmental changes rates in the range  
        j=0 #set the counter of environmental changes to 0
        (pnm,qnm) = (pnm1,qnm1) #set the starting conditions as defined in the beginning
        (psim,qsim) = (psim1,qsim1)
        
        runcount+=1 # fllows and prints the progress in simulation
        sys.stdout.write("\rProgress: %.3f%%" % ((float(runcount)/(len(noises) * len(generetions)))))
        sys.stdout.flush()

        while (((pnm+qnm)<0.9) & ((psim+qsim)<0.9)): #until one strategy reach 90% of population and wins
            (pnm,qnm) = (qnm,pnm) #environmental change that flips the minor and major alleles
            (psim,qsim) = (qsim,psim)
            for i in range (1, generation): #caculate the frequency of each allele for the number of generation to environmental change as defined by 'generation'               
                (pnm, qnm)= allelefreq(u, sp, sq, pnm, qnm, 1, 1, F, b, d, k,W)  #find alleles frequency for NM
                (psim, qsim)= allelefreq(u, sp, sq, psim, qsim, tp, t, F, b, d, k,W)  #find alleles frequency for SIM
                W = MF (u, sp, sq, pnm, qnm, psim, qsim, 1, t, F, k) #calculate population mean fitness
            j = j+1#count the number of environmental changes 
            if j> 100:  #in case that no strategy wins after 100 environmental changes the competition stops
                break
        if j > 100:  #when no stategy wins the condition get the value of 0 in the array
            time.append(0)

        else: #collect the number of environmental changes it takes to one stratgy take over the other
            if ((pnm+qnm)>(psim+qsim)): #NM wins are sign by positive values     
                time.append (j)
            else : #SIM wins are sign by negative values 
                time.append (j*(-1))
    times.append(time)#collectthe number of environmental changes untill one stategy wins for each chanege rate and error rate

# %% [code]
#normalize the competition results so that higher absulut value (up to 100) means winnig after smaller number of rounds. 0 is for no strategy winnig
NMSIM =[[10 for j in range(len(generetions))] for i in range(len(noises))] #the normalized array
for i in range(len(noises)):
    for j in range(len(generetions)):
        if (times[i][j]>0):
            NMSIM[i][j] = 100 -  times[i][j] 
        if (times[i][j])<0:
            NMSIM[i][j] = -100 - times[i][j]
        if (times[i][j])==0:
            NMSIM[i][j] =  times[i][j]

# %% [code]
#prints the NM/SIM competition array 
w7 = array(NMSIM)#create the array of all competitions results for printing

fig, (ax1) = subplots(1,figsize=(19, 19))

f = ax1.imshow(w7, origin=(0,0),cmap=matplotlib.cm.jet, aspect=1,vmin=-100, vmax=100)
cb = fig.colorbar(f, orientation='vertical') 
 
ax1.set_title('NM vs. SIM', fontsize=20)#set title

dx = 10 #set x axes
xticks = list(arange(0,len(generetions),dx))
ax1.set_xticks(xticks)
ax1.set_xticklabels((generetions[0:len(generetions):dx]).tolist())
ax1.set_xlim((-0.,len(generetions)-0.5))
ax1.set_xlabel(r'environmental changes', fontsize=18)
plt.setp(ax1.get_xticklabels(), fontsize=14)

dy = 10 #set y axes
yticks = list(arange(0,len(noises),dy))
ax1.set_yticks(yticks)
ax1.set_yticklabels((noises[0:len(noises):dy]).tolist())
ax1.set_ylim((-0.,len(noises)-0.5))
ax1.set_ylabel('noise', fontsize=18)
plt.setp(ax1.get_yticklabels(), fontsize=14);

# %% [code]
#summaries competitions results, assuming qSIM wins over NM in all conditions as we observed above

total =[[10 for j in range(len(generetions))] for i in range(len(noises))] #creates the summery array
for i in range(len(noises)):
    for j in range(len(generetions)):
        if ((times2[i][j]>0)&(times[i][j]>0)): #qSIM win SIM and NM win SIM
            total[i][j] = 4
        if ((times2[i][j]<0)&(times[i][j]>0)): #SIM win qSIM and NM win SIM
            total[i][j] = 2
        if ((times2[i][j]>0)&(times[i][j]<0)): #qSIM win SIM and SIM win NM
            total[i][j] = 3
        if ((times2[i][j]==0)&(times[i][j]>0)): #qSIM equal to SIM and NM win SIM
            total[i][j] = 4
        if ((times2[i][j]>0)&(times[i][j]==0)): #qSIM win SIM and NM equal to SIM
            total[i][j] = 4
        if ((times2[i][j]==0)&(times[i][j]<0)): #qSIM equal to SIM and SIM win NM
            total[i][j] = 1
        if ((times2[i][j]<0)&(times[i][j]==0)):#SIM win qSIM and NM equal to SIM
            total[i][j] = 4
        if ((times2[i][j]<0)&(times[i][j]<0)): #SIM win qSIM and SIM win NM
            total[i][j] = 1
        if ((times2[i][j]==0)&(times[i][j]==0)): #all equal
            total[i][j] = 4

# %% [code]
#print the summary array (figure 4 a and b)

from matplotlib import colors

w7 = array(total) #create the summary array 
fig, (ax1) = subplots(1,figsize=(19, 19))


cmap = colors.ListedColormap(['black', 'silver', 'white']) #set the colors scale
bounds=[0,1,2,3,4,5]
norm = colors.BoundaryNorm(bounds, cmap.N)

# tell imshow about color map so that only set colors are used
img = plt.imshow(w7, interpolation='nearest', origin='lower',
                    cmap=cmap, norm=norm)
                    

dx = 20 # set x axes
xticks = [0] + list(arange(dx,len(generetions)+dx,dx))
ax1.set_xticks(xticks)
ax1.set_xticklabels([generetions[0]] + (generetions[16:len(generetions)+dx:dx]).tolist() + [generetions.max()])
ax1.set_xlim((-0.,len(generetions)-0.5))


ax1.set_xlabel(r'Rate of environmental change', fontsize=55)
plt.setp(ax1.get_xticklabels(), fontsize=45)

dy = 10 # set y axes
yticks = [0] +  list(arange(dy,len(noises)+dy,dy))
ax1.set_yticks(yticks)
ax1.set_yticklabels([noises[0]] + (noises[10:len(noises)+dy:dy]).tolist() + [noises.max()])
ax1.set_ylim((-0.,len(noises)-0.5))

ax1.set_ylabel('Rate of regulation error', fontsize=55)
plt.setp(ax1.get_yticklabels(), fontsize=45);

# %% [markdown]
# figure s1

# %% [code]
u = 0.0004 #mutation rate
s = 0.03 #selection
rounds = 20000
k = 0.3
b = 0.1
d = 0.1
p0 = 0.00001
set_printoptions(precision=4)

# %% [code]
# (A) calculate the mean fitness of populations with SIM relative to populations with NM in a rage of error rates anf tau, find Emax
ts = arange(1, 100, 1) #range of tau
noises = arange(0,0.0012,0.000012) #range of errors

(delta, delta1) = ([],[]) #the arrays of relative mean fitness in all conditions  
(sp, sq, tp) = environment(s) #returns the environment conditions: selection on the fit allele, selection on the non fit allele, mutation rate increase in the fit variants

for t in ts: #for all tau in the range
    delta = [] #collect relative mean fitness for each tau
    psim = pnm =p0 # frequency of major allele
    for F in noises: #for all error rates in the range
        psim = pnm =p0 # frequency of major allele
        for i in range (0, rounds): #run to MSB
            (psim, Wsim) = doround(u, sp, sq, psim, 1,t, F, b, d, k) #calculate p and population mean fitness next generation for SIM
            (pnm, Wnm)= doround(u, sp, sq, pnm, 1, 1, F, b, d, k)#calculate p and population mean fitness next generation for NM
        delta.append((Wsim-Wnm)/Wnm) #calculate relative mean fitness
    delta1.append(delta) #array of all relative fitness in all conitions

# %% [code]
#ts = arange(1, 100, 1) #linspace
#noises = arange(0,0.0012,0.000012) #linspace

w7 = array(delta1) #print the array of relative mean fitness in all conditions


fig, (ax1) = subplots(1,figsize=(9, 6))

f = ax1.imshow(w7.T, origin=(0,0),cmap=matplotlib.cm.YlOrRd_r, aspect=1,vmin=0.0000015, vmax=-0.000005)


cb = fig.colorbar(f, orientation='vertical', ticks=[0.000001, 0, -0.000001,  -0.000002,  -0.000003,  -0.000004,-0.000005,-0.000006])
cb.ax.set_yticklabels(['1', '0', '-1', '-2', '-3', '-4', '-5', '-6'], fontsize=20) #print the scale
cntr = ax1.contour(w7.T, levels=[0], aspect=1, linewidths=0.5, colors='k')
ax1.clabel(cntr, fontsize=18, colors="#252525", fmt=lambda x: '%.1f' % x) #print the contour at 0
cb.set_label("10e-6", rotation=270, fontsize=25, labelpad=30)


dx = 10 #set the x axis
xticks = list(arange(0,len(ts),dx))
ax1.set_xticks(xticks)
ax1.set_xticklabels([ts[0]]+(ts[dx:len(ts)+dx:dx]-1).tolist() +[ts.max()])
ax1.set_xlim((-0.,len(ts)-0.01))
ax1.set_xlabel(r'Mutation rate fold increase ', fontsize=25)
plt.setp(ax1.get_xticklabels(), fontsize=20)

dy = 20 #set the y axis
yticks = list(arange(0,len(noises),dy))
ax1.set_yticks(yticks)
ax1.set_yticklabels((noises[0:len(noises):dy]).tolist())
ax1.set_ylim((-0.,len(noises)-0.5))
ax1.set_ylabel('Error Rate ', fontsize=25)
plt.setp(ax1.get_yticklabels(), fontsize=20);

# %% [code]
# (B) calculate the mean fitness of populations with qSIM relative to populations with NM in a rage of error rates and tau, find Emax
ts = arange(1,100,1) #range of tau
noises = arange(0,0.0012,0.000012) #range of errors

(delta, delta3) = ([],[])  #the arrays of relative mean fitness in all conditions  
(sp, sq, tp) = environment(s) #returns the environment conditions: selection on the fit allele, selection on the non fit allele, mutation rate increase in the fit variants

for t in ts: #for all tau in the range
    delta = [] #collect relative mean fitness for each tau
    pcsim = pnm =p0 # frequency of major allele
    for F in noises :#for all error rates in the range
        pcsim  = pnm  =p0 # frequency of major allele
        Wcsim = (1-F)*((1-u*k)*(1-sp)*pcsim + (1-u*k*t)*(1-sq)*(1-pcsim))+F*((1-u*k*t)*(1-sq)*pcsim + (1-u*k)*(1-sp)*(1-pcsim))#the mean fitness of qSIM before the starting point, to caculate tau qSIM
        for i in range (0, rounds): #run to MSB
            tq = linear (Wcsim, t, s, u, k) #calculate tau qSIM for each round
            (pcsim, Wcsim) = doround(u, sp, sq, pcsim, 1,tq, F, b, d, k)#calculate p and population mean fitness next generation for qSIM
            (pnm, Wnm)= doround(u, sp, sq, pnm, 1, 1, F, b, d, k)#calculate p and population mean fitness next generation for NM
        delta.append((Wcsim-Wnm)/Wnm)#calculate relative mean fitness
    delta3.append(delta) #array of all relative fitness in all conditions

# %% [code]
w7 = array(delta3)#print the array of relative mean fitness in all conditions

fig, (ax1) = subplots(1,figsize=(9, 6))

f = ax1.imshow(w7.T, origin=(0,0),cmap=matplotlib.cm.YlOrRd_r, aspect=1,vmin=0.0000000015, vmax=-0.000000005)

cb = fig.colorbar(f, orientation='vertical', ticks=[0.000000001,0,-0.000000001,-0.000000002, -0.000000003, -0.000000004, -0.000000005, -0.000000006])
cb.ax.set_yticklabels(['1', '0', '-1', '-2', '-3', '-4', '-5', '-6'], fontsize=20) #print the scale

cntr = ax1.contour(w7.T, levels=[0, -0.0001,-0.0002], aspect=1, linewidths=0.5, colors='k')
ax1.clabel(cntr, fontsize=18, colors="#252525", fmt=lambda x: '%.1f' % x) #print the contour at 0

cb.set_label("10e-9", rotation=270, fontsize=25, labelpad=30)


dx = 10 #set the x axis
xticks = list(arange(0,len(ts),dx))
ax1.set_xticks(xticks)
ax1.set_xticklabels([ts[0]]+(ts[dx:len(ts)+dx:dx]-1).tolist() +[ts.max()])
ax1.set_xlim((-0.,len(ts)-0.01))
ax1.set_xlabel(r'Mutation rate fold increase', fontsize=25)
plt.setp(ax1.get_xticklabels(), fontsize=20)

dy = 20 #set the y axis
yticks = list(arange(0,len(noises),dy))
ax1.set_yticks(yticks)
ax1.set_yticklabels((noises[0:len(noises):dy]).tolist())
ax1.set_ylim((-0.,len(noises)-0.5))
ax1.set_ylabel('Error Rate', fontsize=25)
plt.setp(ax1.get_yticklabels(), fontsize=20);

# %% [code]
